# Supplementary material for: Exercise‐induced changes in left ventricular strain are affected by interleukin‐6 activity: An exploratory analysis of a randomised‐controlled trial in humans with abdominal obesity
Source: Exp Physiol. 2024 May 27;109(7):1134–44. doi: 10.1113/EP091800 (PMC11215489; doi:10.1113/EP091800)
Supplement: Supplementary file 1 — Raw dataset. The complete raw dataset, along with explanations of variables, can be accessed in the online version of this article. [file EPH-109-1134-s001.xlsx]

## Sheet: Raw data
ID	Group	followup	GCS	GLS	GRS	PER	PFR	Sex	height	wt	EDV	IL-6i	Ex	per_edv	pfr_edv
M0008	4	1	-15.06	-14.36	22.84	629.175	372.964	1	178.5	94.3	177.345	1	1	3.54775	2.10304
M0008	4	2	-14.01	-13.83	21.18	480.578	429.942	1	178.5	94.4	192.88	1	1	2.49159	2.22906
M0059	2	1	-15.88	-15.06	26.3	403.259	337.02	2	173.7	85.2	146.764	1	0	2.74767	2.29634
M0059	2	2	-15.27	-16.04	25.04	338.678	296.967	2	173.7	88	118.343	1	0	2.86183	2.50938
M0067	3	1	-18.15	-14.02	30.44	494.836	520.087	2	160.5	79.7	123.666	0	1	4.00139	4.20558
M0067	3	2	-19.36	-14.95	31.37	503.588	594.782	2	160.5	75.5	131.577	0	1	3.82733	4.52041
M0072	3	1	-16.45	-16.31	26.31	513.347	517.609	2	160	82.3	135.487	0	1	3.7889	3.82036
M0072	3	2	-17.98	-17.05	29.27	568.689	599.59	2	160	86.6	140.195	0	1	4.05641	4.27683
M0081	2	1	-16.88	-14.65	27.22	574.99	521.301	1	185.2	91	191.027	1	0	3.00999	2.72894
M0081	2	2	-15.41	-15.4	24.2	534.907	525.698	1	185.2	91.6	198.853	1	0	2.68996	2.64365
M0083	3	1	-16.3	-16.36	29.28	508.404	661.605	2	168.4	91.6	159.82	0	1	3.1811	4.13969
M0083	3	2	-16.69	-16.09	27.21	566.504	692.173	2	168.4	89.4	192.351	0	1	2.94516	3.59849
M0085	4	1	-14.76	-16.22	23.46	544.588	483.065	2	159.5	90.4	178.404	1	1	3.05255	2.7077
M0085	4	2	-15.12	-17.33	23.47	471.456	438.243	2	159.5	90.1	174.609	1	1	2.70007	2.50985
M0087	3	1	-17.83	-15.21	32.49	586.816	632.395	2	171.5	91.4	170.349	0	1	3.44479	3.71235
M0087	3	2	-18.34	-16.65	31.14	611.02	682.692	2	171.5	88.6	173.127	0	1	3.52932	3.9433
M0097	2	1	-14.51	-16.66	23.11	458.775	560.572	2	168	87.8	161.388	1	0	2.84268	3.47344
M0097	2	2	-15.63	-17.08	29.43	471.07	618.658	2	168	89.5	159.833	1	0	2.94726	3.87065
M0101	1	1	-18.74	-14.14	32.23	392.542	336.28	2	156	100.2	126.739	0	0	3.09725	2.65333
M0101	1	2	-17.88	-15.24	31.6	382.483	362.049	2	156	101.3	129.377	0	0	2.95634	2.7984
M0103	4	1	-17.32	-16.23	27.96	703.331	568.129	2	174.3	104.1	198.241	1	1	3.54786	2.86585
M0103	4	2	-17.36	-17.99	26.9	698.335	670.298	2	174.3	112	217.668	1	1	3.20826	3.07945
M0009	4	1	-16.07	-15.74	30.98	532.117	559.199	2	157.5	96.6	130.597	1	1	4.0745	4.28187
M0009	4	2	-15.26	-15.37	31.74	486.718	559.057	2	157.5	97.3	145.046	1	1	3.35561	3.85434
M0130	1	1	-18.23	-16.73	31.15	403.211	443.697	2	166.6	80.2	137.625	0	0	2.92978	3.22396
M0130	1	2	-19.45	-17.04	31.71	414.48	504.407	2	166.6	81	138.538	0	0	2.99181	3.64093
M0141	2	1	-18.78	-15.58	31.7	410.981	388.234	2	171.1	84.6	121.776	1	0	3.37489	3.1881
M0141	2	2	-18.24	-16.01	30.15	358.971	417.356	2	171.1	86	140.08	1	0	2.56261	2.97941
M0142	2	1	-17.88	-16.49	30.32	461.663	515.548	2	171.8	97.1	145.334	1	0	3.17657	3.54733
M0142	2	2	-17.94	-16.26	32.13	483.405	540.558	2	171.8	99	140.073	1	0	3.45109	3.85912
M0151	1	1	-16.36	-17.05	25.9	448.31	551.478	2	169	91.4	142.056	0	0	3.15587	3.88212
M0151	1	2	-16.35	-16.17	27.14	531.8	550.795	2	169	93.3	156.537	0	0	3.39728	3.51862
M0153	1	1	-19.06	-14.09	32.55	530.713	487.711	2	168.5	93.1	133.313	0	0	3.98095	3.65839
M0153	1	2	-18.9	-14.11	32.61	390.134	521.611	2	168.5	93.4	132.049	0	0	2.95446	3.95013
M0154	3	1	-15.71	-13.08	25.06	663.451	409.733	1	175.5	115.3	174.964	0	1	3.79193	2.34181
M0154	3	2	-14.37	-12.73	24.61	675.922	528.774	1	175.5	114.8	220.865	0	1	3.06034	2.3941
M0158	3	1	-18.73	-15.68	31.54	400.186	411.927	2	164.5	103.4	156.267	0	1	2.56091	2.63605
M0158	3	2	-19.98	-16.08	32.21	524.97	483.413	2	164.5	101.9	155.853	0	1	3.36837	3.10172
M0160	4	1	-20.01	-18.04	33.76	440.286	350.697	2	162	81.7	120.181	1	1	3.66352	2.91807
M0160	4	2	-19.07	-18.34	32.55	436.763	416.338	2	162	84.3	128.452	1	1	3.4002	3.2412
M0171	1	1	-17.24	-13.38	28.45	473.795	552.371	1	187.8	110.3	162.74	0	0	2.91136	3.39419
M0171	1	2	-17.14	-14.17	27.9	470.487	480.854	1	187.8	110.9	142.874	0	0	3.29302	3.36558
M0176	4	1	-15.88	-12.76	25.05	455.923	466.591	1	179.1	95.3	147.126	1	1	3.09886	3.17137
M0176	4	2	-15.9	-11.44	27.53	568.571	380.617	1	179.1	93.7	132.368	1	1	4.29538	2.87545
M0014	2	1	-15.52	-13.21	24.64	603.937	593.557	1	177	138	156.367	1	0	3.8623	3.79592
M0014	2	2	-16.48	-13.11	26.36	659.281	620.169	1	177	139.8	161	1	0	4.09491	3.85198
M0199	2	1	-15.39	-17.07	28.59	581.247	414.844	1	175.5	102	146.779	1	0	3.96001	2.82632
M0199	2	2	-16.35	-16.15	31.63	549.166	462.852	1	175.5	103	141.576	1	0	3.87895	3.26928
M0210	2	1	-19.67	-16.18	34.31	546.389	427.365	2	166.5	99	110.471	1	0	4.94599	3.86857
M0210	2	2	-20.27	-16.86	34.26	496.964	388.576	2	166.5	101.2	106.559	1	0	4.66374	3.64658
M0211	1	1	-14.63	-16.43	22.11	570.904	564.768	2	181.4	132.4	157.586	0	0	3.62281	3.58387
M0211	1	2	-15.3	-16.55	23.5	578.494	629.079	2	181.4	132.7	156.052	0	0	3.70706	4.03121
M0217	4	1	-15.46	-13.19	23.8	286.345	397.008	2	157.5	77.2	128.717	1	1	2.22461	3.08435
M0217	4	2	-15.05	-12.8	22.55	343.564	424.463	2	157.5	77.9	151.913	1	1	2.26158	2.79412
M0232	3	1	-17.03	-14.98	27.69	545.888	526.937	2	166.6	95.1	178.48	0	1	3.05854	2.95236
M0232	3	2	-18.1	-15.4	29.97	564.559	629.411	2	166.6	92.6	169.677	0	1	3.32726	3.70947
M0234	4	1	-17.71	-19.1	29.6	621.81	567.651	2	166.5	107.9	145.339	1	1	4.27834	3.9057
M0234	4	2	-18.35	-18.6	31.83	573.805	685.601	2	166.5	107.5	152.857	1	1	3.75387	4.48524
M0250	1	1	-16.64	-17.56	31.66	468.142	340.611	1	187	90.7	149.934	0	0	3.12232	2.27174
M0250	1	2	-15.86	-17.07	26.34	486.883	375.111	1	187		131.07	0	0	3.71468	2.86191
M0260	1	1	-19.89	-19.52	36.34	545.062	593.626	2	169.1	78	139.299	0	0	3.91289	4.26152
M0260	1	2	-19.82	-19.41	42.36	520.839	463.959	2	169.1	78.7	144.206	0	0	3.61177	3.21733
M0267	3	1	-18.52	-16.44	31.65	303.642	457.889	2	164.8	86.3	121.287	0	1	2.5035	3.77525
M0267	3	2	-19.38	-18.26	35.74	377.354	557.366	2	164.8	85.5	103.466	0	1	3.64713	5.38695
M0268	2	1	-16.6	-15.14	29.19	460.954	423.651	1	178.5	107.9	121.974	1	0	3.77912	3.47329
M0268	2	2	-15.1	-14.81	30.13	394.019	345.749	1	178.5	103.6	135.305	1	0	2.91208	2.55533
M0015	2	1	-17.5	-14.08	29.07	531.191	322.531	2	166	71.5	115.694	1	0	4.59134	2.78779
M0015	2	2	-18.88	-13.51	32.04	493.223	320.756	2	166	71.4	119.785	1	0	4.11757	2.67776
M0283	2	1	-15.74	-12.16	24.33	712.167	669.243	1	181	119.7	155.762	1	0	4.57215	4.29657
M0283	2	2	-14.89	-12.47	22.43	667.352	580.71	1	181	119.6	180.46	1	0	3.69806	3.21794
M0287	2	1	-16.37	-16.39	26.38	542.008	490.432	2	165	94.8	156.583	1	0	3.46147	3.13209
M0287	2	2	-16.59	-16.75	27.03	419.401	551.153	2	165	93.7	160.334	1	0	2.6158	3.43753
M0289	3	1	-18.41	-16.01	30.97	497.993	594.488	1	179.5	86.3	157.549	0	1	3.16088	3.77335
M0289	3	2	-16.93	-17.08	28.53	536.847	639.56	1	179.5	83.5	165.645	0	1	3.24095	3.86103
M0291	4	1	-17.53	-13.87	29.7	590.419	432.034	2	168.2	93.3	134.553	1	1	4.388	3.21088
M0291	4	2	-16.81	-13.99	27.66	542.767	421.364	2	168.2	92.1	137.945	1	1	3.93466	3.05458
M0297	4	1	-21.59	-19.42	41.16	381.387	528.237	2	174.5	73.8	111.194	1	1	3.42992	4.75059
M0297	4	2	-23.21	-20.34	43.98	517.174	452.878	2	174.5	73.6	97.332	1	1	5.3135	4.65292
M0300	2	1	-18.92	-18.66	32.36	614.805	589.279	2	170.5	105.6	151.076	1	0	4.06951	3.90055
M0300	2	2	-17.2	-17.41	31.81	496.967	541.138	2	170.5	107	128.489	1	0	3.86778	4.21155
M0304	1	1	-18.29	-16.44	31.32	464.437	426.022	2	170.5	111.4	115.648	0	0	4.01595	3.68378
M0304	1	2	-16.7	-16.51	28.08	386.663	446.548	2	170.5	109.4	126.267	0	0	3.06226	3.53654
M0305	1	1	-17.97	-17.31	30.05	398.737	266.189	2	162.6	75.4	101.511	0	0	3.92802	2.62227
M0305	1	2	-18.87	-17.46	32.6	428.287	264.877	2	162.6	75.9	105.925	0	0	4.0433	2.50061
M0315	4	1	-16.77	-18.18	27.43	638.054	642.426	2	167.5	99.5	161.45	1	1	3.95202	3.9791
M0315	4	2	-16.29	-17.45	26.77	534.474	668.39	2	167.5	102.3	167.203	1	1	3.19656	3.99748
M0316	3	1	-15.41	-15.79	26.5	538.048	479.772	2	160.5	100.1	147.293	0	1	3.65291	3.25726
M0316	3	2	-15.99	-16.1	24.99	548.46	507.325	2	160.5	101.5	160.264	0	1	3.42223	3.16556
M0016	1	1	-17.56	-15.96	28.99	596.974	393.097	2	161	85.6	154.815	0	0	3.85605	2.53914
M0016	1	2	-17.6	-14.99	29.73	599.988	416.154	2	161	83.3	152.452	0	0	3.93559	2.72974
M0323	4	1	-17.3	-16.38	28.51	679.734	680.273	2	182.6	130.9	180.741	1	1	3.76082	3.7638
M0323	4	2	-17.81	-17.72	31.46	673.202	740.38	2	182.6	133	190.987	1	1	3.52486	3.8766
M0338	3	1	-18.07	-12.7	30.43	500.587	397.728	1	170	79.5	137.391	0	1	3.64352	2.89486
M0338	3	2	-17.45	-14.18	31.02	549.164	435.184	1	170	81.7	157.75	0	1	3.48123	2.75869
M0342	3	1	-17.8	-14.76	29.67	428.433	354.794	2	167.4	77.5	128.443	0	1	3.33559	2.76227
M0342	3	2	-19.74	-16.34	32.36	466.739	361.735	2	167.4	78	129.271	0	1	3.61055	2.79827
M0021	1	1	-20.76	-15.75	38.97	632.236	517.281	2	163.5	120	148.89	0	0	4.24633	3.47425
M0021	1	2	-19.02	-14.3	33.7	564.508	491.889	2	163.5	122.5	147.054	0	0	3.83878	3.34495
M0028	3	1	-19.37	-15.67	33.84	500.579	384.835	2	168	83	136.84	0	1	3.65813	2.8123
M0028	3	2	-20.23	-16.8	38.75	557.985	362.909	2	168	83.2	103.309	0	1	5.40113	3.51285
M0029	4	1	-18.09	-15.48	30.18	440.852	583.859	1	187.9	97.1	205.128	1	1	2.14916	2.84632
M0029	4	2	-16.78	-15.53	26.82	530.157	525.451	1	187.9	95.6	198.365	1	1	2.67263	2.64891
M0045	3	1	-16.81	-17.01	26.99	549.093	738.008	2	167.5	121.4	157.713	0	1	3.4816	4.67944
M0045	3	2	-17.19	-17.44	27.1	547.499	691.867	2	167.5	121.9	162.043	0	1	3.37873	4.26965

## Sheet: Variables
Variable	Measurement	Denotation
ID	NA	Refers to a unique identification code for each participant
Group	NA	Refers to the specific group allocation. 1: Placebo + no exercise 2: IL-6i + no exercise 3: Placebo + exercise 4: IL-6i + exercise
followup	NA	1: baseline 2: followup
GCS	%	LV global circumferential strain
GLS	%	LV global longitudinal strain
GRS	%	LV global radial strain
PER	ml/s	LV Peak ejection rate
PFR	ml/s	LV peak filling rate
Sex	NA	1: male 2: female
height	cm	height of each participant
wt	kg	weight of each participant
EDV	ml	LV end-diastolic volume
IL-6i	NA	IL-6 inhibitor treament. 0: no 1:yes
Ex	NA	Exercise intervention. 0: no 1:yes
per_edv	EDV/s	PER normalized to EDV
pfr_edv	EDV/s	PFR normalized to EDV
